# Supplementary material for: Regulation of Oncogenic Targets by Tumor-Suppressive miR-150-3p in Lung Squamous Cell Carcinoma
Source: Biomedicines. 2021 Dec 11;9(12):1883. doi: 10.3390/biomedicines9121883 (PMC8698895; doi:10.3390/biomedicines9121883)
Supplement: Supplementary file 1 [file biomedicines-09-01883-s001.zip]

Archive with 1 entries (1 files):
- biomedicines-1477163-supplementary.pdf
